# Supplementary material for: New Insights on Heme Uptake in Leishmania spp
Source: Int J Mol Sci. 2022 Sep 10;23(18):10501. doi: 10.3390/ijms231810501 (PMC9504327; doi:10.3390/ijms231810501)
Supplement: Supplementary file 1 [file ijms-23-10501-s001.zip]

Archive with 1 entries (1 files):
- ijms-1802248-supplementary.pdf
